# Supplementary material for: Mitral Valve Transcatheter Edge-to-Edge Repair (MV-TEER) in Patients with Secondary Mitral Regurgitation Improves Hemodynamics, Enhances Renal Function, and Optimizes Quality of Life in Patients with Advanced Renal Insufficiency
Source: Biomedicines. 2024 Nov 20;12(11):2648. doi: 10.3390/biomedicines12112648 (PMC11591953; doi:10.3390/biomedicines12112648)
Supplement: Supplementary file 1 [file biomedicines-12-02648-s001.zip]

Archive with 1 entries (1 files):
- biomedicines-3291874-supplementary.pdf
